# Supplementary material for: Nitric oxide increases biofilm formation in Saccharomyces cerevisiae by activating the transcriptional factor Mac1p and thereby regulating the transmembrane protein Ctr1
Source: Biotechnol Biofuels. 2019 Feb 14;12:30. doi: 10.1186/s13068-019-1359-1 (PMC6375214; doi:10.1186/s13068-019-1359-1)
Supplement: Supplementary file 2 — Additional file 2. Gene ontology enrichment analysis of genes/proteins which showed the same expression variation trend in the transcriptome and proteome comparison for biofilm cells under control and NO treated. [file 13068_2019_1359_MOESM2_ESM.xlsx]

## Sheet: Up-Up
GO Terms Level 1	GO Terms Description	GO Terms Level	GO Terms ID	Mapping	Background	All Mapping	All Background	Fold Enrichment	Fisher' exact test P value	-log10(p value)	Related Protein
Cellular Component	intrinsic component of membrane	4	GO:0031224	2	162	2	956	5.9	0.028568	1.54	NP_015449.1 NP_013515.3
	integral component of membrane	5	GO:0016021	2	162	2	956	5.9	0.028568	1.54	NP_015449.1 NP_013515.3
Molecular Function	copper ion transmembrane transporter activity	10	GO:0005375	2	2	6	2330	388.33	5.52835e-06	5.26	NP_015449.1 NP_013515.3
	transition metal ion transmembrane transporter activity	9	GO:0046915	2	3	6	2330	258.89	1.65661e-05	4.78	NP_015449.1 NP_013515.3
	metal ion transmembrane transporter activity	8	GO:0046873	2	10	6	2330	77.67	0.000246504	3.61	NP_015449.1 NP_013515.3
	inorganic cation transmembrane transporter activity	7	GO:0022890	2	44	6	2330	17.65	0.00498316	2.3	NP_015449.1 NP_013515.3
	cation transmembrane transporter activity	6	GO:0008324	2	49	6	2330	15.85	0.00615903	2.21	NP_015449.1 NP_013515.3
	ion transmembrane transporter activity	5	GO:0015075	2	60	6	2330	12.94	0.00915277	2.04	NP_015449.1 NP_013515.3
	oxidoreductase activity	3	GO:0016491	3	222	6	2330	5.25	0.0137338	1.86	NP_014490.1 NP_013315.1 NP_015154.1
	substrate-specific transmembrane transporter activity	4	GO:0022891	2	75	6	2330	10.36	0.0141023	1.85	NP_015449.1 NP_013515.3
Biological Process	copper ion transmembrane transport	10	GO:0035434	2	2	6	1824	304	9.02214e-06	5.04	NP_015449.1 NP_013515.3
	copper ion transport	9	GO:0006825	2	4	6	1824	152	5.39745e-05	4.27	NP_015449.1 NP_013515.3
	transition metal ion transport	8	GO:0000041	2	5	6	1824	121.6	8.98258e-05	4.05	NP_015449.1 NP_013515.3
	metal ion transport	7	GO:0030001	2	15	6	1824	40.53	0.000929434	3.03	NP_015449.1 NP_013515.3
	inorganic ion transmembrane transport	7	GO:0098660	2	28	6	1824	21.71	0.00328258	2.48	NP_015449.1 NP_013515.3
	inorganic cation transmembrane transport	8	GO:0098662	2	28	6	1824	21.71	0.00328258	2.48	NP_015449.1 NP_013515.3
	cation transmembrane transport	7	GO:0098655	2	29	6	1824	20.97	0.00352055	2.45	NP_015449.1 NP_013515.3
	ion transmembrane transport	6	GO:0034220	2	32	6	1824	19	0.00428199	2.37	NP_015449.1 NP_013515.3
	cation transport	6	GO:0006812	2	47	6	1824	12.94	0.00912783	2.04	NP_015449.1 NP_013515.3
	ion transport	5	GO:0006811	2	70	6	1824	8.69	0.019708	1.71	NP_015449.1 NP_013515.3
	oxidation-reduction process	4	GO:0055114	3	207	6	1824	4.41	0.0222129	1.65	NP_014490.1 NP_013315.1 NP_015154.1
	transmembrane transport	5	GO:0055085	2	109	6	1824	5.58	0.045316	1.34	NP_015449.1 NP_013515.3

## Sheet: Up-Up GO2Protein
GO Terms Level 1	GO Terms ID	GO Terms Level	GO Terms Description	Fisher's exact test P value	Protein accession	Protein description	G-2-3/G-0-3 Ratio	Regulated Type	G-2-3/G-0-3 P value	Proteomics Type	Transcriptomics Type_x000D_
Cellular Component	GO:0016020	2	membrane	0.123289	NP_015449.1	high-affinity Cu transporter CTR1 [Saccharomyces cerevisiae S288C]	3.236	Up-Up	3.52e-13	Up	Up_x000D_
Cellular Component	GO:0016020	2	membrane	0.123289	NP_013515.3	high-affinity Cu transporter CTR3 [Saccharomyces cerevisiae S288C]	3.562	Up-Up	1.01e-08	Up	Up_x000D_
Cellular Component	GO:0031224	4	intrinsic component of membrane	0.028568	NP_015449.1	high-affinity Cu transporter CTR1 [Saccharomyces cerevisiae S288C]	3.236	Up-Up	3.52e-13	Up	Up_x000D_
Cellular Component	GO:0031224	4	intrinsic component of membrane	0.028568	NP_013515.3	high-affinity Cu transporter CTR3 [Saccharomyces cerevisiae S288C]	3.562	Up-Up	1.01e-08	Up	Up_x000D_
Cellular Component	GO:0044425	3	membrane part	0.0602313	NP_015449.1	high-affinity Cu transporter CTR1 [Saccharomyces cerevisiae S288C]	3.236	Up-Up	3.52e-13	Up	Up_x000D_
Cellular Component	GO:0044425	3	membrane part	0.0602313	NP_013515.3	high-affinity Cu transporter CTR3 [Saccharomyces cerevisiae S288C]	3.562	Up-Up	1.01e-08	Up	Up_x000D_
Cellular Component	GO:0016021	5	integral component of membrane	0.028568	NP_015449.1	high-affinity Cu transporter CTR1 [Saccharomyces cerevisiae S288C]	3.236	Up-Up	3.52e-13	Up	Up_x000D_
Cellular Component	GO:0016021	5	integral component of membrane	0.028568	NP_013515.3	high-affinity Cu transporter CTR3 [Saccharomyces cerevisiae S288C]	3.562	Up-Up	1.01e-08	Up	Up_x000D_
Molecular Function	GO:0005375	10	copper ion transmembrane transporter activity	5.52835e-06	NP_015449.1	high-affinity Cu transporter CTR1 [Saccharomyces cerevisiae S288C]	3.236	Up-Up	3.52e-13	Up	Up_x000D_
Molecular Function	GO:0005375	10	copper ion transmembrane transporter activity	5.52835e-06	NP_013515.3	high-affinity Cu transporter CTR3 [Saccharomyces cerevisiae S288C]	3.562	Up-Up	1.01e-08	Up	Up_x000D_
Molecular Function	GO:0022892	3	substrate-specific transporter activity	0.0204269	NP_015449.1	high-affinity Cu transporter CTR1 [Saccharomyces cerevisiae S288C]	3.236	Up-Up	3.52e-13	Up	Up_x000D_
Molecular Function	GO:0022892	3	substrate-specific transporter activity	0.0204269	NP_013515.3	high-affinity Cu transporter CTR3 [Saccharomyces cerevisiae S288C]	3.562	Up-Up	1.01e-08	Up	Up_x000D_
Molecular Function	GO:0022891	4	substrate-specific transmembrane transporter activity	0.0141023	NP_015449.1	high-affinity Cu transporter CTR1 [Saccharomyces cerevisiae S288C]	3.236	Up-Up	3.52e-13	Up	Up_x000D_
Molecular Function	GO:0022891	4	substrate-specific transmembrane transporter activity	0.0141023	NP_013515.3	high-affinity Cu transporter CTR3 [Saccharomyces cerevisiae S288C]	3.562	Up-Up	1.01e-08	Up	Up_x000D_
Molecular Function	GO:0046873	8	metal ion transmembrane transporter activity	0.000246504	NP_015449.1	high-affinity Cu transporter CTR1 [Saccharomyces cerevisiae S288C]	3.236	Up-Up	3.52e-13	Up	Up_x000D_
Molecular Function	GO:0046873	8	metal ion transmembrane transporter activity	0.000246504	NP_013515.3	high-affinity Cu transporter CTR3 [Saccharomyces cerevisiae S288C]	3.562	Up-Up	1.01e-08	Up	Up_x000D_
Molecular Function	GO:0022890	7	inorganic cation transmembrane transporter activity	0.00498316	NP_015449.1	high-affinity Cu transporter CTR1 [Saccharomyces cerevisiae S288C]	3.236	Up-Up	3.52e-13	Up	Up_x000D_
Molecular Function	GO:0022890	7	inorganic cation transmembrane transporter activity	0.00498316	NP_013515.3	high-affinity Cu transporter CTR3 [Saccharomyces cerevisiae S288C]	3.562	Up-Up	1.01e-08	Up	Up_x000D_
Molecular Function	GO:0005215	2	transporter activity	0.0355099	NP_015449.1	high-affinity Cu transporter CTR1 [Saccharomyces cerevisiae S288C]	3.236	Up-Up	3.52e-13	Up	Up_x000D_
Molecular Function	GO:0005215	2	transporter activity	0.0355099	NP_013515.3	high-affinity Cu transporter CTR3 [Saccharomyces cerevisiae S288C]	3.562	Up-Up	1.01e-08	Up	Up_x000D_
Molecular Function	GO:0015075	5	ion transmembrane transporter activity	0.00915277	NP_015449.1	high-affinity Cu transporter CTR1 [Saccharomyces cerevisiae S288C]	3.236	Up-Up	3.52e-13	Up	Up_x000D_
Molecular Function	GO:0015075	5	ion transmembrane transporter activity	0.00915277	NP_013515.3	high-affinity Cu transporter CTR3 [Saccharomyces cerevisiae S288C]	3.562	Up-Up	1.01e-08	Up	Up_x000D_
Molecular Function	GO:0046915	9	transition metal ion transmembrane transporter activity	1.65661e-05	NP_015449.1	high-affinity Cu transporter CTR1 [Saccharomyces cerevisiae S288C]	3.236	Up-Up	3.52e-13	Up	Up_x000D_
Molecular Function	GO:0046915	9	transition metal ion transmembrane transporter activity	1.65661e-05	NP_013515.3	high-affinity Cu transporter CTR3 [Saccharomyces cerevisiae S288C]	3.562	Up-Up	1.01e-08	Up	Up_x000D_
Molecular Function	GO:0016491	3	oxidoreductase activity	0.0137338	NP_014490.1	methylglyoxal reductase (NADPH-dependent) GRE2 [Saccharomyces cerevisiae S288C]	1.435	Up-Up	2.58e-10	Up	Up_x000D_
Molecular Function	GO:0016491	3	oxidoreductase activity	0.0137338	NP_013315.1	ferric/cupric-chelate reductase [Saccharomyces cerevisiae S288C]	2.574	Up-Up	0.00156476	Up	Up_x000D_
Molecular Function	GO:0016491	3	oxidoreductase activity	0.0137338	NP_015154.1	NADPH dehydrogenase [Saccharomyces cerevisiae S288C]	1.515	Up-Up	0.0022807	Up	Up_x000D_
Molecular Function	GO:0008324	6	cation transmembrane transporter activity	0.00615903	NP_015449.1	high-affinity Cu transporter CTR1 [Saccharomyces cerevisiae S288C]	3.236	Up-Up	3.52e-13	Up	Up_x000D_
Molecular Function	GO:0008324	6	cation transmembrane transporter activity	0.00615903	NP_013515.3	high-affinity Cu transporter CTR3 [Saccharomyces cerevisiae S288C]	3.562	Up-Up	1.01e-08	Up	Up_x000D_
Molecular Function	GO:0022857	3	transmembrane transporter activity	0.0217276	NP_015449.1	high-affinity Cu transporter CTR1 [Saccharomyces cerevisiae S288C]	3.236	Up-Up	3.52e-13	Up	Up_x000D_
Molecular Function	GO:0022857	3	transmembrane transporter activity	0.0217276	NP_013515.3	high-affinity Cu transporter CTR3 [Saccharomyces cerevisiae S288C]	3.562	Up-Up	1.01e-08	Up	Up_x000D_
Biological Process	GO:0034220	6	ion transmembrane transport	0.00428199	NP_015449.1	high-affinity Cu transporter CTR1 [Saccharomyces cerevisiae S288C]	3.236	Up-Up	3.52e-13	Up	Up_x000D_
Biological Process	GO:0034220	6	ion transmembrane transport	0.00428199	NP_013515.3	high-affinity Cu transporter CTR3 [Saccharomyces cerevisiae S288C]	3.562	Up-Up	1.01e-08	Up	Up_x000D_
Biological Process	GO:0030001	7	metal ion transport	0.000929434	NP_015449.1	high-affinity Cu transporter CTR1 [Saccharomyces cerevisiae S288C]	3.236	Up-Up	3.52e-13	Up	Up_x000D_
Biological Process	GO:0030001	7	metal ion transport	0.000929434	NP_013515.3	high-affinity Cu transporter CTR3 [Saccharomyces cerevisiae S288C]	3.562	Up-Up	1.01e-08	Up	Up_x000D_
Biological Process	GO:0035434	10	copper ion transmembrane transport	9.02214e-06	NP_015449.1	high-affinity Cu transporter CTR1 [Saccharomyces cerevisiae S288C]	3.236	Up-Up	3.52e-13	Up	Up_x000D_
Biological Process	GO:0035434	10	copper ion transmembrane transport	9.02214e-06	NP_013515.3	high-affinity Cu transporter CTR3 [Saccharomyces cerevisiae S288C]	3.562	Up-Up	1.01e-08	Up	Up_x000D_
Biological Process	GO:0044699	2	single-organism process	0.160701	NP_014490.1	methylglyoxal reductase (NADPH-dependent) GRE2 [Saccharomyces cerevisiae S288C]	1.435	Up-Up	2.58e-10	Up	Up_x000D_
Biological Process	GO:0044699	2	single-organism process	0.160701	NP_013315.1	ferric/cupric-chelate reductase [Saccharomyces cerevisiae S288C]	2.574	Up-Up	0.00156476	Up	Up_x000D_
Biological Process	GO:0044699	2	single-organism process	0.160701	NP_015154.1	NADPH dehydrogenase [Saccharomyces cerevisiae S288C]	1.515	Up-Up	0.0022807	Up	Up_x000D_
Biological Process	GO:0044699	2	single-organism process	0.160701	NP_010099.1	homocitrate synthase LYS20 [Saccharomyces cerevisiae S288C]	2.014	Up-Up	4.07e-11	Up	Up_x000D_
Biological Process	GO:0051234	3	establishment of localization	0.244675	NP_015449.1	high-affinity Cu transporter CTR1 [Saccharomyces cerevisiae S288C]	3.236	Up-Up	3.52e-13	Up	Up_x000D_
Biological Process	GO:0051234	3	establishment of localization	0.244675	NP_013515.3	high-affinity Cu transporter CTR3 [Saccharomyces cerevisiae S288C]	3.562	Up-Up	1.01e-08	Up	Up_x000D_
Biological Process	GO:0000041	8	transition metal ion transport	8.98258e-05	NP_015449.1	high-affinity Cu transporter CTR1 [Saccharomyces cerevisiae S288C]	3.236	Up-Up	3.52e-13	Up	Up_x000D_
Biological Process	GO:0000041	8	transition metal ion transport	8.98258e-05	NP_013515.3	high-affinity Cu transporter CTR3 [Saccharomyces cerevisiae S288C]	3.562	Up-Up	1.01e-08	Up	Up_x000D_
Biological Process	GO:0006812	6	cation transport	0.00912783	NP_015449.1	high-affinity Cu transporter CTR1 [Saccharomyces cerevisiae S288C]	3.236	Up-Up	3.52e-13	Up	Up_x000D_
Biological Process	GO:0006812	6	cation transport	0.00912783	NP_013515.3	high-affinity Cu transporter CTR3 [Saccharomyces cerevisiae S288C]	3.562	Up-Up	1.01e-08	Up	Up_x000D_
Biological Process	GO:0098655	7	cation transmembrane transport	0.00352055	NP_015449.1	high-affinity Cu transporter CTR1 [Saccharomyces cerevisiae S288C]	3.236	Up-Up	3.52e-13	Up	Up_x000D_
Biological Process	GO:0098655	7	cation transmembrane transport	0.00352055	NP_013515.3	high-affinity Cu transporter CTR3 [Saccharomyces cerevisiae S288C]	3.562	Up-Up	1.01e-08	Up	Up_x000D_
Biological Process	GO:0044711	4	single-organism biosynthetic process	0.153168	NP_014490.1	methylglyoxal reductase (NADPH-dependent) GRE2 [Saccharomyces cerevisiae S288C]	1.435	Up-Up	2.58e-10	Up	Up_x000D_
Biological Process	GO:0044711	4	single-organism biosynthetic process	0.153168	NP_010099.1	homocitrate synthase LYS20 [Saccharomyces cerevisiae S288C]	2.014	Up-Up	4.07e-11	Up	Up_x000D_
Biological Process	GO:0098660	7	inorganic ion transmembrane transport	0.00328258	NP_015449.1	high-affinity Cu transporter CTR1 [Saccharomyces cerevisiae S288C]	3.236	Up-Up	3.52e-13	Up	Up_x000D_
Biological Process	GO:0098660	7	inorganic ion transmembrane transport	0.00328258	NP_013515.3	high-affinity Cu transporter CTR3 [Saccharomyces cerevisiae S288C]	3.562	Up-Up	1.01e-08	Up	Up_x000D_
Biological Process	GO:0055114	4	oxidation-reduction process	0.0222129	NP_014490.1	methylglyoxal reductase (NADPH-dependent) GRE2 [Saccharomyces cerevisiae S288C]	1.435	Up-Up	2.58e-10	Up	Up_x000D_
Biological Process	GO:0055114	4	oxidation-reduction process	0.0222129	NP_013315.1	ferric/cupric-chelate reductase [Saccharomyces cerevisiae S288C]	2.574	Up-Up	0.00156476	Up	Up_x000D_
Biological Process	GO:0055114	4	oxidation-reduction process	0.0222129	NP_015154.1	NADPH dehydrogenase [Saccharomyces cerevisiae S288C]	1.515	Up-Up	0.0022807	Up	Up_x000D_
Biological Process	GO:0006825	9	copper ion transport	5.39745e-05	NP_015449.1	high-affinity Cu transporter CTR1 [Saccharomyces cerevisiae S288C]	3.236	Up-Up	3.52e-13	Up	Up_x000D_
Biological Process	GO:0006825	9	copper ion transport	5.39745e-05	NP_013515.3	high-affinity Cu transporter CTR3 [Saccharomyces cerevisiae S288C]	3.562	Up-Up	1.01e-08	Up	Up_x000D_
Biological Process	GO:0006810	4	transport	0.24075	NP_015449.1	high-affinity Cu transporter CTR1 [Saccharomyces cerevisiae S288C]	3.236	Up-Up	3.52e-13	Up	Up_x000D_
Biological Process	GO:0006810	4	transport	0.24075	NP_013515.3	high-affinity Cu transporter CTR3 [Saccharomyces cerevisiae S288C]	3.562	Up-Up	1.01e-08	Up	Up_x000D_
Biological Process	GO:0055085	5	transmembrane transport	0.045316	NP_015449.1	high-affinity Cu transporter CTR1 [Saccharomyces cerevisiae S288C]	3.236	Up-Up	3.52e-13	Up	Up_x000D_
Biological Process	GO:0055085	5	transmembrane transport	0.045316	NP_013515.3	high-affinity Cu transporter CTR3 [Saccharomyces cerevisiae S288C]	3.562	Up-Up	1.01e-08	Up	Up_x000D_
Biological Process	GO:0006811	5	ion transport	0.019708	NP_015449.1	high-affinity Cu transporter CTR1 [Saccharomyces cerevisiae S288C]	3.236	Up-Up	3.52e-13	Up	Up_x000D_
Biological Process	GO:0006811	5	ion transport	0.019708	NP_013515.3	high-affinity Cu transporter CTR3 [Saccharomyces cerevisiae S288C]	3.562	Up-Up	1.01e-08	Up	Up_x000D_
Biological Process	GO:0044710	3	single-organism metabolic process	0.0700563	NP_014490.1	methylglyoxal reductase (NADPH-dependent) GRE2 [Saccharomyces cerevisiae S288C]	1.435	Up-Up	2.58e-10	Up	Up_x000D_
Biological Process	GO:0044710	3	single-organism metabolic process	0.0700563	NP_013315.1	ferric/cupric-chelate reductase [Saccharomyces cerevisiae S288C]	2.574	Up-Up	0.00156476	Up	Up_x000D_
Biological Process	GO:0044710	3	single-organism metabolic process	0.0700563	NP_015154.1	NADPH dehydrogenase [Saccharomyces cerevisiae S288C]	1.515	Up-Up	0.0022807	Up	Up_x000D_
Biological Process	GO:0044710	3	single-organism metabolic process	0.0700563	NP_010099.1	homocitrate synthase LYS20 [Saccharomyces cerevisiae S288C]	2.014	Up-Up	4.07e-11	Up	Up_x000D_
Biological Process	GO:0051179	2	localization	0.248609	NP_015449.1	high-affinity Cu transporter CTR1 [Saccharomyces cerevisiae S288C]	3.236	Up-Up	3.52e-13	Up	Up_x000D_
Biological Process	GO:0051179	2	localization	0.248609	NP_013515.3	high-affinity Cu transporter CTR3 [Saccharomyces cerevisiae S288C]	3.562	Up-Up	1.01e-08	Up	Up_x000D_
Biological Process	GO:0098662	8	inorganic cation transmembrane transport	0.00328258	NP_015449.1	high-affinity Cu transporter CTR1 [Saccharomyces cerevisiae S288C]	3.236	Up-Up	3.52e-13	Up	Up_x000D_
Biological Process	GO:0098662	8	inorganic cation transmembrane transport	0.00328258	NP_013515.3	high-affinity Cu transporter CTR3 [Saccharomyces cerevisiae S288C]	3.562	Up-Up	1.01e-08	Up	Up_x000D_

## Sheet: Down-Down
GO Terms Level 1	GO Terms Description	GO Terms Level	GO Terms ID	Mapping	Background	All Mapping	All Background	Fold Enrichment	Fisher' exact test P value	-log10(p value)	Related Protein

## Sheet: Down-Down GO2Protein
GO Terms Level 1	GO Terms ID	GO Terms Level	GO Terms Description	Fisher's exact test P value	Protein accession	Protein description	G-2-3/G-0-3 Ratio	Regulated Type	G-2-3/G-0-3 P value	Proteomics Type	Transcriptomics Type_x000D_
Molecular Function	GO:0016787	3	hydrolase activity	0.135189	NP_010874.3	Utr2p [Saccharomyces cerevisiae S288C]	0.789	Down-Down	0.048519	Down	Down_x000D_
Molecular Function	GO:0016787	3	hydrolase activity	0.135189	NP_009650.1	acid phosphatase PHO3 [Saccharomyces cerevisiae S288C]	0.738	Down-Down	0.00131563	Down	Down_x000D_
Biological Process	GO:0044699	2	single-organism process	0.332604	NP_116596.1	pyridoxine biosynthesis protein SNZ3 [Saccharomyces cerevisiae S288C]	0.723	Down-Down	0.006539	Down	Down_x000D_
Biological Process	GO:0044699	2	single-organism process	0.332604	NP_012097.1	Css1p [Saccharomyces cerevisiae S288C]	0.556	Down-Down	0.0041183	Down	Down_x000D_

## Sheet: Down-Up
GO Terms Level 1	GO Terms Description	GO Terms Level	GO Terms ID	Mapping	Background	All Mapping	All Background	Fold Enrichment	Fisher' exact test P value	-log10(p value)	Related Protein

## Sheet: Down-Up GO2Protein
GO Terms Level 1	GO Terms ID	GO Terms Level	GO Terms Description	Fisher's exact test P value	Protein accession	Protein description	G-2-3/G-0-3 Ratio	Regulated Type	G-2-3/G-0-3 P value	Proteomics Type	Transcriptomics Type_x000D_

## Sheet: all
GO Terms Level 1	GO Terms Description	GO Terms Level	GO Terms ID	Mapping	Background	All Mapping	All Background	Fold Enrichment	Fisher' exact test P value	-log10(p value)	Related Protein
Molecular Function	copper ion transmembrane transporter activity	10	GO:0005375	2	2	13	2330	179.23	2.87474e-05	4.54	NP_015449.1 NP_013515.3
	transition metal ion transmembrane transporter activity	9	GO:0046915	2	3	13	2330	119.49	8.59707e-05	4.07	NP_015449.1 NP_013515.3
	oxidoreductase activity, acting on CH-OH group of donors	4	GO:0016614	3	38	13	2330	14.15	0.00102322	2.99	NP_014490.1 NP_011004.3 NP_010843.1
	metal ion transmembrane transporter activity	8	GO:0046873	2	10	13	2330	35.85	0.0012614	2.9	NP_015449.1 NP_013515.3
	oxidoreductase activity	3	GO:0016491	5	222	13	2330	4.04	0.00510045	2.29	NP_014490.1 NP_011004.3 NP_010843.1 NP_013315.1 NP_015154.1
	oxidoreductase activity, acting on the CH-OH group of donors, NAD or NADP as acceptor	5	GO:0016616	2	32	13	2330	11.2	0.0129724	1.89	NP_014490.1 NP_011004.3
	cofactor binding	3	GO:0048037	3	113	13	2330	4.76	0.022247	1.65	NP_011004.3 NP_010843.1 NP_015154.1
	inorganic cation transmembrane transporter activity	7	GO:0022890	2	44	13	2330	8.15	0.0238253	1.62	NP_015449.1 NP_013515.3
Biological Process	copper ion transmembrane transport	10	GO:0035434	2	2	11	1824	165.82	3.30812e-05	4.48	NP_015449.1 NP_013515.3
	copper ion transport	9	GO:0006825	2	4	11	1824	82.91	0.000197182	3.71	NP_015449.1 NP_013515.3
	transition metal ion transport	8	GO:0000041	2	5	11	1824	66.33	0.000327555	3.48	NP_015449.1 NP_013515.3
	metal ion transport	7	GO:0030001	2	15	11	1824	22.11	0.00332773	2.48	NP_015449.1 NP_013515.3
	oxidation-reduction process	4	GO:0055114	5	207	11	1824	4.01	0.00466944	2.33	NP_014490.1 NP_011004.3 NP_010843.1 NP_013315.1 NP_015154.1
	inorganic ion transmembrane transport	7	GO:0098660	2	28	11	1824	11.84	0.0114771	1.94	NP_015449.1 NP_013515.3
	inorganic cation transmembrane transport	8	GO:0098662	2	28	11	1824	11.84	0.0114771	1.94	NP_015449.1 NP_013515.3
	cation transmembrane transport	7	GO:0098655	2	29	11	1824	11.44	0.0122866	1.91	NP_015449.1 NP_013515.3
	ion transmembrane transport	6	GO:0034220	2	32	11	1824	10.36	0.0148625	1.83	NP_015449.1 NP_013515.3
	single-organism metabolic process	3	GO:0044710	7	547	11	1824	2.12	0.0212431	1.67	NP_014490.1 NP_011004.3 NP_010843.1 NP_116596.1 NP_013315.1 NP_015154.1 NP_010099.1
	single-organism process	2	GO:0044699	8	705	11	1824	1.88	0.0231554	1.64	NP_011004.3 NP_012097.1 NP_010099.1 NP_014490.1 NP_013315.1 NP_116596.1 NP_010843.1 NP_015154.1
	cation transport	6	GO:0006812	2	47	11	1824	7.06	0.0308291	1.51	NP_015449.1 NP_013515.3

## Sheet: all GO2Protein
GO Terms Level 1	GO Terms ID	GO Terms Level	GO Terms Description	Fisher's exact test P value	Protein accession	Protein description	G-2-3/G-0-3 Ratio	Regulated Type	G-2-3/G-0-3 P value	Proteomics Type	Transcriptomics Type_x000D_
Cellular Component	GO:0016020	2	membrane	0.127408	NP_015449.1	high-affinity Cu transporter CTR1 [Saccharomyces cerevisiae S288C]	3.236	Up-Up	3.52e-13	Up	Up_x000D_
Cellular Component	GO:0016020	2	membrane	0.127408	NP_012097.1	Css1p [Saccharomyces cerevisiae S288C]	0.556	Down-Down	0.0041183	Down	Down_x000D_
Cellular Component	GO:0016020	2	membrane	0.127408	NP_013515.3	high-affinity Cu transporter CTR3 [Saccharomyces cerevisiae S288C]	3.562	Up-Up	1.01e-08	Up	Up_x000D_
Cellular Component	GO:0044425	3	membrane part	0.254447	NP_015449.1	high-affinity Cu transporter CTR1 [Saccharomyces cerevisiae S288C]	3.236	Up-Up	3.52e-13	Up	Up_x000D_
Cellular Component	GO:0044425	3	membrane part	0.254447	NP_013515.3	high-affinity Cu transporter CTR3 [Saccharomyces cerevisiae S288C]	3.562	Up-Up	1.01e-08	Up	Up_x000D_
Cellular Component	GO:0031224	4	intrinsic component of membrane	0.135476	NP_015449.1	high-affinity Cu transporter CTR1 [Saccharomyces cerevisiae S288C]	3.236	Up-Up	3.52e-13	Up	Up_x000D_
Cellular Component	GO:0031224	4	intrinsic component of membrane	0.135476	NP_013515.3	high-affinity Cu transporter CTR3 [Saccharomyces cerevisiae S288C]	3.562	Up-Up	1.01e-08	Up	Up_x000D_
Cellular Component	GO:0016021	5	integral component of membrane	0.135476	NP_015449.1	high-affinity Cu transporter CTR1 [Saccharomyces cerevisiae S288C]	3.236	Up-Up	3.52e-13	Up	Up_x000D_
Cellular Component	GO:0016021	5	integral component of membrane	0.135476	NP_013515.3	high-affinity Cu transporter CTR3 [Saccharomyces cerevisiae S288C]	3.562	Up-Up	1.01e-08	Up	Up_x000D_
Molecular Function	GO:0005375	10	copper ion transmembrane transporter activity	2.87474e-05	NP_015449.1	high-affinity Cu transporter CTR1 [Saccharomyces cerevisiae S288C]	3.236	Up-Up	3.52e-13	Up	Up_x000D_
Molecular Function	GO:0005375	10	copper ion transmembrane transporter activity	2.87474e-05	NP_013515.3	high-affinity Cu transporter CTR3 [Saccharomyces cerevisiae S288C]	3.562	Up-Up	1.01e-08	Up	Up_x000D_
Molecular Function	GO:0022892	3	substrate-specific transporter activity	0.0890022	NP_015449.1	high-affinity Cu transporter CTR1 [Saccharomyces cerevisiae S288C]	3.236	Up-Up	3.52e-13	Up	Up_x000D_
Molecular Function	GO:0022892	3	substrate-specific transporter activity	0.0890022	NP_013515.3	high-affinity Cu transporter CTR3 [Saccharomyces cerevisiae S288C]	3.562	Up-Up	1.01e-08	Up	Up_x000D_
Molecular Function	GO:0022891	4	substrate-specific transmembrane transporter activity	0.0634099	NP_015449.1	high-affinity Cu transporter CTR1 [Saccharomyces cerevisiae S288C]	3.236	Up-Up	3.52e-13	Up	Up_x000D_
Molecular Function	GO:0022891	4	substrate-specific transmembrane transporter activity	0.0634099	NP_013515.3	high-affinity Cu transporter CTR3 [Saccharomyces cerevisiae S288C]	3.562	Up-Up	1.01e-08	Up	Up_x000D_
Molecular Function	GO:0016614	4	oxidoreductase activity, acting on CH-OH group of donors	0.00102322	NP_014490.1	methylglyoxal reductase (NADPH-dependent) GRE2 [Saccharomyces cerevisiae S288C]	1.435	Up-Up	2.58e-10	Up	Up_x000D_
Molecular Function	GO:0016614	4	oxidoreductase activity, acting on CH-OH group of donors	0.00102322	NP_011004.3	phosphoglycerate dehydrogenase SER3 [Saccharomyces cerevisiae S288C]	1.451	Up-Down	8.1e-07	Up	Down_x000D_
Molecular Function	GO:0016614	4	oxidoreductase activity, acting on CH-OH group of donors	0.00102322	NP_010843.1	D-lactate dehydrogenase [Saccharomyces cerevisiae S288C]	1.398	Up-Down	1e-32	Up	Down_x000D_
Molecular Function	GO:0046873	8	metal ion transmembrane transporter activity	0.0012614	NP_015449.1	high-affinity Cu transporter CTR1 [Saccharomyces cerevisiae S288C]	3.236	Up-Up	3.52e-13	Up	Up_x000D_
Molecular Function	GO:0046873	8	metal ion transmembrane transporter activity	0.0012614	NP_013515.3	high-affinity Cu transporter CTR3 [Saccharomyces cerevisiae S288C]	3.562	Up-Up	1.01e-08	Up	Up_x000D_
Molecular Function	GO:0016616	5	oxidoreductase activity, acting on the CH-OH group of donors, NAD or NADP as acceptor	0.0129724	NP_014490.1	methylglyoxal reductase (NADPH-dependent) GRE2 [Saccharomyces cerevisiae S288C]	1.435	Up-Up	2.58e-10	Up	Up_x000D_
Molecular Function	GO:0016616	5	oxidoreductase activity, acting on the CH-OH group of donors, NAD or NADP as acceptor	0.0129724	NP_011004.3	phosphoglycerate dehydrogenase SER3 [Saccharomyces cerevisiae S288C]	1.451	Up-Down	8.1e-07	Up	Down_x000D_
Molecular Function	GO:0022890	7	inorganic cation transmembrane transporter activity	0.0238253	NP_015449.1	high-affinity Cu transporter CTR1 [Saccharomyces cerevisiae S288C]	3.236	Up-Up	3.52e-13	Up	Up_x000D_
Molecular Function	GO:0022890	7	inorganic cation transmembrane transporter activity	0.0238253	NP_013515.3	high-affinity Cu transporter CTR3 [Saccharomyces cerevisiae S288C]	3.562	Up-Up	1.01e-08	Up	Up_x000D_
Molecular Function	GO:0005215	2	transporter activity	0.145634	NP_015449.1	high-affinity Cu transporter CTR1 [Saccharomyces cerevisiae S288C]	3.236	Up-Up	3.52e-13	Up	Up_x000D_
Molecular Function	GO:0005215	2	transporter activity	0.145634	NP_013515.3	high-affinity Cu transporter CTR3 [Saccharomyces cerevisiae S288C]	3.562	Up-Up	1.01e-08	Up	Up_x000D_
Molecular Function	GO:0015075	5	ion transmembrane transporter activity	0.042393	NP_015449.1	high-affinity Cu transporter CTR1 [Saccharomyces cerevisiae S288C]	3.236	Up-Up	3.52e-13	Up	Up_x000D_
Molecular Function	GO:0015075	5	ion transmembrane transporter activity	0.042393	NP_013515.3	high-affinity Cu transporter CTR3 [Saccharomyces cerevisiae S288C]	3.562	Up-Up	1.01e-08	Up	Up_x000D_
Molecular Function	GO:0046915	9	transition metal ion transmembrane transporter activity	8.59707e-05	NP_015449.1	high-affinity Cu transporter CTR1 [Saccharomyces cerevisiae S288C]	3.236	Up-Up	3.52e-13	Up	Up_x000D_
Molecular Function	GO:0046915	9	transition metal ion transmembrane transporter activity	8.59707e-05	NP_013515.3	high-affinity Cu transporter CTR3 [Saccharomyces cerevisiae S288C]	3.562	Up-Up	1.01e-08	Up	Up_x000D_
Molecular Function	GO:0048037	3	cofactor binding	0.022247	NP_011004.3	phosphoglycerate dehydrogenase SER3 [Saccharomyces cerevisiae S288C]	1.451	Up-Down	8.1e-07	Up	Down_x000D_
Molecular Function	GO:0048037	3	cofactor binding	0.022247	NP_010843.1	D-lactate dehydrogenase [Saccharomyces cerevisiae S288C]	1.398	Up-Down	1e-32	Up	Down_x000D_
Molecular Function	GO:0048037	3	cofactor binding	0.022247	NP_015154.1	NADPH dehydrogenase [Saccharomyces cerevisiae S288C]	1.515	Up-Up	0.0022807	Up	Up_x000D_
Molecular Function	GO:0016491	3	oxidoreductase activity	0.00510045	NP_014490.1	methylglyoxal reductase (NADPH-dependent) GRE2 [Saccharomyces cerevisiae S288C]	1.435	Up-Up	2.58e-10	Up	Up_x000D_
Molecular Function	GO:0016491	3	oxidoreductase activity	0.00510045	NP_011004.3	phosphoglycerate dehydrogenase SER3 [Saccharomyces cerevisiae S288C]	1.451	Up-Down	8.1e-07	Up	Down_x000D_
Molecular Function	GO:0016491	3	oxidoreductase activity	0.00510045	NP_010843.1	D-lactate dehydrogenase [Saccharomyces cerevisiae S288C]	1.398	Up-Down	1e-32	Up	Down_x000D_
Molecular Function	GO:0016491	3	oxidoreductase activity	0.00510045	NP_013315.1	ferric/cupric-chelate reductase [Saccharomyces cerevisiae S288C]	2.574	Up-Up	0.00156476	Up	Up_x000D_
Molecular Function	GO:0016491	3	oxidoreductase activity	0.00510045	NP_015154.1	NADPH dehydrogenase [Saccharomyces cerevisiae S288C]	1.515	Up-Up	0.0022807	Up	Up_x000D_
Molecular Function	GO:0008324	6	cation transmembrane transporter activity	0.0291561	NP_015449.1	high-affinity Cu transporter CTR1 [Saccharomyces cerevisiae S288C]	3.236	Up-Up	3.52e-13	Up	Up_x000D_
Molecular Function	GO:0008324	6	cation transmembrane transporter activity	0.0291561	NP_013515.3	high-affinity Cu transporter CTR3 [Saccharomyces cerevisiae S288C]	3.562	Up-Up	1.01e-08	Up	Up_x000D_
Molecular Function	GO:0022857	3	transmembrane transporter activity	0.0941142	NP_015449.1	high-affinity Cu transporter CTR1 [Saccharomyces cerevisiae S288C]	3.236	Up-Up	3.52e-13	Up	Up_x000D_
Molecular Function	GO:0022857	3	transmembrane transporter activity	0.0941142	NP_013515.3	high-affinity Cu transporter CTR3 [Saccharomyces cerevisiae S288C]	3.562	Up-Up	1.01e-08	Up	Up_x000D_
Molecular Function	GO:0050662	4	coenzyme binding	0.0504165	NP_011004.3	phosphoglycerate dehydrogenase SER3 [Saccharomyces cerevisiae S288C]	1.451	Up-Down	8.1e-07	Up	Down_x000D_
Molecular Function	GO:0050662	4	coenzyme binding	0.0504165	NP_010843.1	D-lactate dehydrogenase [Saccharomyces cerevisiae S288C]	1.398	Up-Down	1e-32	Up	Down_x000D_
Biological Process	GO:0044699	2	single-organism process	0.0231554	NP_011004.3	phosphoglycerate dehydrogenase SER3 [Saccharomyces cerevisiae S288C]	1.451	Up-Down	8.1e-07	Up	Down_x000D_
Biological Process	GO:0044699	2	single-organism process	0.0231554	NP_012097.1	Css1p [Saccharomyces cerevisiae S288C]	0.556	Down-Down	0.0041183	Down	Down_x000D_
Biological Process	GO:0044699	2	single-organism process	0.0231554	NP_010099.1	homocitrate synthase LYS20 [Saccharomyces cerevisiae S288C]	2.014	Up-Up	4.07e-11	Up	Up_x000D_
Biological Process	GO:0044699	2	single-organism process	0.0231554	NP_014490.1	methylglyoxal reductase (NADPH-dependent) GRE2 [Saccharomyces cerevisiae S288C]	1.435	Up-Up	2.58e-10	Up	Up_x000D_
Biological Process	GO:0044699	2	single-organism process	0.0231554	NP_013315.1	ferric/cupric-chelate reductase [Saccharomyces cerevisiae S288C]	2.574	Up-Up	0.00156476	Up	Up_x000D_
Biological Process	GO:0044699	2	single-organism process	0.0231554	NP_116596.1	pyridoxine biosynthesis protein SNZ3 [Saccharomyces cerevisiae S288C]	0.723	Down-Down	0.006539	Down	Down_x000D_
Biological Process	GO:0044699	2	single-organism process	0.0231554	NP_010843.1	D-lactate dehydrogenase [Saccharomyces cerevisiae S288C]	1.398	Up-Down	1e-32	Up	Down_x000D_
Biological Process	GO:0044699	2	single-organism process	0.0231554	NP_015154.1	NADPH dehydrogenase [Saccharomyces cerevisiae S288C]	1.515	Up-Up	0.0022807	Up	Up_x000D_
Biological Process	GO:0000041	8	transition metal ion transport	0.000327555	NP_015449.1	high-affinity Cu transporter CTR1 [Saccharomyces cerevisiae S288C]	3.236	Up-Up	3.52e-13	Up	Up_x000D_
Biological Process	GO:0000041	8	transition metal ion transport	0.000327555	NP_013515.3	high-affinity Cu transporter CTR3 [Saccharomyces cerevisiae S288C]	3.562	Up-Up	1.01e-08	Up	Up_x000D_
Biological Process	GO:0098655	7	cation transmembrane transport	0.0122866	NP_015449.1	high-affinity Cu transporter CTR1 [Saccharomyces cerevisiae S288C]	3.236	Up-Up	3.52e-13	Up	Up_x000D_
Biological Process	GO:0098655	7	cation transmembrane transport	0.0122866	NP_013515.3	high-affinity Cu transporter CTR3 [Saccharomyces cerevisiae S288C]	3.562	Up-Up	1.01e-08	Up	Up_x000D_
Biological Process	GO:0055114	4	oxidation-reduction process	0.00466944	NP_014490.1	methylglyoxal reductase (NADPH-dependent) GRE2 [Saccharomyces cerevisiae S288C]	1.435	Up-Up	2.58e-10	Up	Up_x000D_
Biological Process	GO:0055114	4	oxidation-reduction process	0.00466944	NP_011004.3	phosphoglycerate dehydrogenase SER3 [Saccharomyces cerevisiae S288C]	1.451	Up-Down	8.1e-07	Up	Down_x000D_
Biological Process	GO:0055114	4	oxidation-reduction process	0.00466944	NP_010843.1	D-lactate dehydrogenase [Saccharomyces cerevisiae S288C]	1.398	Up-Down	1e-32	Up	Down_x000D_
Biological Process	GO:0055114	4	oxidation-reduction process	0.00466944	NP_013315.1	ferric/cupric-chelate reductase [Saccharomyces cerevisiae S288C]	2.574	Up-Up	0.00156476	Up	Up_x000D_
Biological Process	GO:0055114	4	oxidation-reduction process	0.00466944	NP_015154.1	NADPH dehydrogenase [Saccharomyces cerevisiae S288C]	1.515	Up-Up	0.0022807	Up	Up_x000D_
Biological Process	GO:0044710	3	single-organism metabolic process	0.0212431	NP_014490.1	methylglyoxal reductase (NADPH-dependent) GRE2 [Saccharomyces cerevisiae S288C]	1.435	Up-Up	2.58e-10	Up	Up_x000D_
Biological Process	GO:0044710	3	single-organism metabolic process	0.0212431	NP_011004.3	phosphoglycerate dehydrogenase SER3 [Saccharomyces cerevisiae S288C]	1.451	Up-Down	8.1e-07	Up	Down_x000D_
Biological Process	GO:0044710	3	single-organism metabolic process	0.0212431	NP_010843.1	D-lactate dehydrogenase [Saccharomyces cerevisiae S288C]	1.398	Up-Down	1e-32	Up	Down_x000D_
Biological Process	GO:0044710	3	single-organism metabolic process	0.0212431	NP_116596.1	pyridoxine biosynthesis protein SNZ3 [Saccharomyces cerevisiae S288C]	0.723	Down-Down	0.006539	Down	Down_x000D_
Biological Process	GO:0044710	3	single-organism metabolic process	0.0212431	NP_013315.1	ferric/cupric-chelate reductase [Saccharomyces cerevisiae S288C]	2.574	Up-Up	0.00156476	Up	Up_x000D_
Biological Process	GO:0044710	3	single-organism metabolic process	0.0212431	NP_015154.1	NADPH dehydrogenase [Saccharomyces cerevisiae S288C]	1.515	Up-Up	0.0022807	Up	Up_x000D_
Biological Process	GO:0044710	3	single-organism metabolic process	0.0212431	NP_010099.1	homocitrate synthase LYS20 [Saccharomyces cerevisiae S288C]	2.014	Up-Up	4.07e-11	Up	Up_x000D_
Biological Process	GO:1901362	5	organic cyclic compound biosynthetic process	0.336809	NP_014490.1	methylglyoxal reductase (NADPH-dependent) GRE2 [Saccharomyces cerevisiae S288C]	1.435	Up-Up	2.58e-10	Up	Up_x000D_
Biological Process	GO:1901362	5	organic cyclic compound biosynthetic process	0.336809	NP_116596.1	pyridoxine biosynthesis protein SNZ3 [Saccharomyces cerevisiae S288C]	0.723	Down-Down	0.006539	Down	Down_x000D_
Biological Process	GO:0098662	8	inorganic cation transmembrane transport	0.0114771	NP_015449.1	high-affinity Cu transporter CTR1 [Saccharomyces cerevisiae S288C]	3.236	Up-Up	3.52e-13	Up	Up_x000D_
Biological Process	GO:0098662	8	inorganic cation transmembrane transport	0.0114771	NP_013515.3	high-affinity Cu transporter CTR3 [Saccharomyces cerevisiae S288C]	3.562	Up-Up	1.01e-08	Up	Up_x000D_
Biological Process	GO:0034220	6	ion transmembrane transport	0.0148625	NP_015449.1	high-affinity Cu transporter CTR1 [Saccharomyces cerevisiae S288C]	3.236	Up-Up	3.52e-13	Up	Up_x000D_
Biological Process	GO:0034220	6	ion transmembrane transport	0.0148625	NP_013515.3	high-affinity Cu transporter CTR3 [Saccharomyces cerevisiae S288C]	3.562	Up-Up	1.01e-08	Up	Up_x000D_
Biological Process	GO:0030001	7	metal ion transport	0.00332773	NP_015449.1	high-affinity Cu transporter CTR1 [Saccharomyces cerevisiae S288C]	3.236	Up-Up	3.52e-13	Up	Up_x000D_
Biological Process	GO:0030001	7	metal ion transport	0.00332773	NP_013515.3	high-affinity Cu transporter CTR3 [Saccharomyces cerevisiae S288C]	3.562	Up-Up	1.01e-08	Up	Up_x000D_
Biological Process	GO:0035434	10	copper ion transmembrane transport	3.30812e-05	NP_015449.1	high-affinity Cu transporter CTR1 [Saccharomyces cerevisiae S288C]	3.236	Up-Up	3.52e-13	Up	Up_x000D_
Biological Process	GO:0035434	10	copper ion transmembrane transport	3.30812e-05	NP_013515.3	high-affinity Cu transporter CTR3 [Saccharomyces cerevisiae S288C]	3.562	Up-Up	1.01e-08	Up	Up_x000D_
Biological Process	GO:0006812	6	cation transport	0.0308291	NP_015449.1	high-affinity Cu transporter CTR1 [Saccharomyces cerevisiae S288C]	3.236	Up-Up	3.52e-13	Up	Up_x000D_
Biological Process	GO:0006812	6	cation transport	0.0308291	NP_013515.3	high-affinity Cu transporter CTR3 [Saccharomyces cerevisiae S288C]	3.562	Up-Up	1.01e-08	Up	Up_x000D_
Biological Process	GO:0044711	4	single-organism biosynthetic process	0.133447	NP_014490.1	methylglyoxal reductase (NADPH-dependent) GRE2 [Saccharomyces cerevisiae S288C]	1.435	Up-Up	2.58e-10	Up	Up_x000D_
Biological Process	GO:0044711	4	single-organism biosynthetic process	0.133447	NP_116596.1	pyridoxine biosynthesis protein SNZ3 [Saccharomyces cerevisiae S288C]	0.723	Down-Down	0.006539	Down	Down_x000D_
Biological Process	GO:0044711	4	single-organism biosynthetic process	0.133447	NP_010099.1	homocitrate synthase LYS20 [Saccharomyces cerevisiae S288C]	2.014	Up-Up	4.07e-11	Up	Up_x000D_
Biological Process	GO:0098660	7	inorganic ion transmembrane transport	0.0114771	NP_015449.1	high-affinity Cu transporter CTR1 [Saccharomyces cerevisiae S288C]	3.236	Up-Up	3.52e-13	Up	Up_x000D_
Biological Process	GO:0098660	7	inorganic ion transmembrane transport	0.0114771	NP_013515.3	high-affinity Cu transporter CTR3 [Saccharomyces cerevisiae S288C]	3.562	Up-Up	1.01e-08	Up	Up_x000D_
Biological Process	GO:0006825	9	copper ion transport	0.000197182	NP_015449.1	high-affinity Cu transporter CTR1 [Saccharomyces cerevisiae S288C]	3.236	Up-Up	3.52e-13	Up	Up_x000D_
Biological Process	GO:0006825	9	copper ion transport	0.000197182	NP_013515.3	high-affinity Cu transporter CTR3 [Saccharomyces cerevisiae S288C]	3.562	Up-Up	1.01e-08	Up	Up_x000D_
Biological Process	GO:0055085	5	transmembrane transport	0.136885	NP_015449.1	high-affinity Cu transporter CTR1 [Saccharomyces cerevisiae S288C]	3.236	Up-Up	3.52e-13	Up	Up_x000D_
Biological Process	GO:0055085	5	transmembrane transport	0.136885	NP_013515.3	high-affinity Cu transporter CTR3 [Saccharomyces cerevisiae S288C]	3.562	Up-Up	1.01e-08	Up	Up_x000D_
Biological Process	GO:0006811	5	ion transport	0.0638479	NP_015449.1	high-affinity Cu transporter CTR1 [Saccharomyces cerevisiae S288C]	3.236	Up-Up	3.52e-13	Up	Up_x000D_
Biological Process	GO:0006811	5	ion transport	0.0638479	NP_013515.3	high-affinity Cu transporter CTR3 [Saccharomyces cerevisiae S288C]	3.562	Up-Up	1.01e-08	Up	Up_x000D_
Biological Process	GO:0044283	5	small molecule biosynthetic process	0.130701	NP_116596.1	pyridoxine biosynthesis protein SNZ3 [Saccharomyces cerevisiae S288C]	0.723	Down-Down	0.006539	Down	Down_x000D_
Biological Process	GO:0044283	5	small molecule biosynthetic process	0.130701	NP_010099.1	homocitrate synthase LYS20 [Saccharomyces cerevisiae S288C]	2.014	Up-Up	4.07e-11	Up	Up_x000D_

## Sheet: Up-Down
GO Terms Level 1	GO Terms Description	GO Terms Level	GO Terms ID	Mapping	Background	All Mapping	All Background	Fold Enrichment	Fisher' exact test P value	-log10(p value)	Related Protein
Molecular Function	oxidoreductase activity, acting on CH-OH group of donors	4	GO:0016614	2	38	2	2330	61.32	0.000259096	3.59	NP_011004.3 NP_010843.1
	coenzyme binding	4	GO:0050662	2	66	2	2330	35.3	0.000790555	3.1	NP_011004.3 NP_010843.1
	cofactor binding	3	GO:0048037	2	113	2	2330	20.62	0.00233223	2.63	NP_011004.3 NP_010843.1
	oxidoreductase activity	3	GO:0016491	2	222	2	2330	10.5	0.00904107	2.04	NP_011004.3 NP_010843.1
	anion binding	4	GO:0043168	2	511	2	2330	4.56	0.0480248	1.32	NP_011004.3 NP_010843.1
Biological Process	oxidation-reduction process	4	GO:0055114	2	207	2	1824	8.81	0.0128241	1.89	NP_011004.3 NP_010843.1

## Sheet: Up-Down GO2Protein
GO Terms Level 1	GO Terms ID	GO Terms Level	GO Terms Description	Fisher's exact test P value	Protein accession	Protein description	G-2-3/G-0-3 Ratio	Regulated Type	G-2-3/G-0-3 P value	Proteomics Type	Transcriptomics Type_x000D_
Molecular Function	GO:1901265	4	nucleoside phosphate binding	0.0538351	NP_011004.3	phosphoglycerate dehydrogenase SER3 [Saccharomyces cerevisiae S288C]	1.451	Up-Down	8.1e-07	Up	Down_x000D_
Molecular Function	GO:1901265	4	nucleoside phosphate binding	0.0538351	NP_010843.1	D-lactate dehydrogenase [Saccharomyces cerevisiae S288C]	1.398	Up-Down	1e-32	Up	Down_x000D_
Molecular Function	GO:0043167	3	ion binding	0.0999585	NP_011004.3	phosphoglycerate dehydrogenase SER3 [Saccharomyces cerevisiae S288C]	1.451	Up-Down	8.1e-07	Up	Down_x000D_
Molecular Function	GO:0043167	3	ion binding	0.0999585	NP_010843.1	D-lactate dehydrogenase [Saccharomyces cerevisiae S288C]	1.398	Up-Down	1e-32	Up	Down_x000D_
Molecular Function	GO:0000166	5	nucleotide binding	0.0538351	NP_011004.3	phosphoglycerate dehydrogenase SER3 [Saccharomyces cerevisiae S288C]	1.451	Up-Down	8.1e-07	Up	Down_x000D_
Molecular Function	GO:0000166	5	nucleotide binding	0.0538351	NP_010843.1	D-lactate dehydrogenase [Saccharomyces cerevisiae S288C]	1.398	Up-Down	1e-32	Up	Down_x000D_
Molecular Function	GO:0048037	3	cofactor binding	0.00233223	NP_011004.3	phosphoglycerate dehydrogenase SER3 [Saccharomyces cerevisiae S288C]	1.451	Up-Down	8.1e-07	Up	Down_x000D_
Molecular Function	GO:0048037	3	cofactor binding	0.00233223	NP_010843.1	D-lactate dehydrogenase [Saccharomyces cerevisiae S288C]	1.398	Up-Down	1e-32	Up	Down_x000D_
Molecular Function	GO:0016491	3	oxidoreductase activity	0.00904107	NP_011004.3	phosphoglycerate dehydrogenase SER3 [Saccharomyces cerevisiae S288C]	1.451	Up-Down	8.1e-07	Up	Down_x000D_
Molecular Function	GO:0016491	3	oxidoreductase activity	0.00904107	NP_010843.1	D-lactate dehydrogenase [Saccharomyces cerevisiae S288C]	1.398	Up-Down	1e-32	Up	Down_x000D_
Molecular Function	GO:0016614	4	oxidoreductase activity, acting on CH-OH group of donors	0.000259096	NP_011004.3	phosphoglycerate dehydrogenase SER3 [Saccharomyces cerevisiae S288C]	1.451	Up-Down	8.1e-07	Up	Down_x000D_
Molecular Function	GO:0016614	4	oxidoreductase activity, acting on CH-OH group of donors	0.000259096	NP_010843.1	D-lactate dehydrogenase [Saccharomyces cerevisiae S288C]	1.398	Up-Down	1e-32	Up	Down_x000D_
Molecular Function	GO:1901363	3	heterocyclic compound binding	0.132672	NP_011004.3	phosphoglycerate dehydrogenase SER3 [Saccharomyces cerevisiae S288C]	1.451	Up-Down	8.1e-07	Up	Down_x000D_
Molecular Function	GO:1901363	3	heterocyclic compound binding	0.132672	NP_010843.1	D-lactate dehydrogenase [Saccharomyces cerevisiae S288C]	1.398	Up-Down	1e-32	Up	Down_x000D_
Molecular Function	GO:0097159	3	organic cyclic compound binding	0.132672	NP_011004.3	phosphoglycerate dehydrogenase SER3 [Saccharomyces cerevisiae S288C]	1.451	Up-Down	8.1e-07	Up	Down_x000D_
Molecular Function	GO:0097159	3	organic cyclic compound binding	0.132672	NP_010843.1	D-lactate dehydrogenase [Saccharomyces cerevisiae S288C]	1.398	Up-Down	1e-32	Up	Down_x000D_
Molecular Function	GO:0003824	2	catalytic activity	0.278568	NP_011004.3	phosphoglycerate dehydrogenase SER3 [Saccharomyces cerevisiae S288C]	1.451	Up-Down	8.1e-07	Up	Down_x000D_
Molecular Function	GO:0003824	2	catalytic activity	0.278568	NP_010843.1	D-lactate dehydrogenase [Saccharomyces cerevisiae S288C]	1.398	Up-Down	1e-32	Up	Down_x000D_
Molecular Function	GO:0005488	2	binding	0.410491	NP_011004.3	phosphoglycerate dehydrogenase SER3 [Saccharomyces cerevisiae S288C]	1.451	Up-Down	8.1e-07	Up	Down_x000D_
Molecular Function	GO:0005488	2	binding	0.410491	NP_010843.1	D-lactate dehydrogenase [Saccharomyces cerevisiae S288C]	1.398	Up-Down	1e-32	Up	Down_x000D_
Molecular Function	GO:0043168	4	anion binding	0.0480248	NP_011004.3	phosphoglycerate dehydrogenase SER3 [Saccharomyces cerevisiae S288C]	1.451	Up-Down	8.1e-07	Up	Down_x000D_
Molecular Function	GO:0043168	4	anion binding	0.0480248	NP_010843.1	D-lactate dehydrogenase [Saccharomyces cerevisiae S288C]	1.398	Up-Down	1e-32	Up	Down_x000D_
Molecular Function	GO:0036094	3	small molecule binding	0.0570696	NP_011004.3	phosphoglycerate dehydrogenase SER3 [Saccharomyces cerevisiae S288C]	1.451	Up-Down	8.1e-07	Up	Down_x000D_
Molecular Function	GO:0036094	3	small molecule binding	0.0570696	NP_010843.1	D-lactate dehydrogenase [Saccharomyces cerevisiae S288C]	1.398	Up-Down	1e-32	Up	Down_x000D_
Molecular Function	GO:0050662	4	coenzyme binding	0.000790555	NP_011004.3	phosphoglycerate dehydrogenase SER3 [Saccharomyces cerevisiae S288C]	1.451	Up-Down	8.1e-07	Up	Down_x000D_
Molecular Function	GO:0050662	4	coenzyme binding	0.000790555	NP_010843.1	D-lactate dehydrogenase [Saccharomyces cerevisiae S288C]	1.398	Up-Down	1e-32	Up	Down_x000D_
Biological Process	GO:0044699	2	single-organism process	0.149262	NP_011004.3	phosphoglycerate dehydrogenase SER3 [Saccharomyces cerevisiae S288C]	1.451	Up-Down	8.1e-07	Up	Down_x000D_
Biological Process	GO:0044699	2	single-organism process	0.149262	NP_010843.1	D-lactate dehydrogenase [Saccharomyces cerevisiae S288C]	1.398	Up-Down	1e-32	Up	Down_x000D_
Biological Process	GO:0044710	3	single-organism metabolic process	0.0898191	NP_011004.3	phosphoglycerate dehydrogenase SER3 [Saccharomyces cerevisiae S288C]	1.451	Up-Down	8.1e-07	Up	Down_x000D_
Biological Process	GO:0044710	3	single-organism metabolic process	0.0898191	NP_010843.1	D-lactate dehydrogenase [Saccharomyces cerevisiae S288C]	1.398	Up-Down	1e-32	Up	Down_x000D_
Biological Process	GO:0055114	4	oxidation-reduction process	0.0128241	NP_011004.3	phosphoglycerate dehydrogenase SER3 [Saccharomyces cerevisiae S288C]	1.451	Up-Down	8.1e-07	Up	Down_x000D_
Biological Process	GO:0055114	4	oxidation-reduction process	0.0128241	NP_010843.1	D-lactate dehydrogenase [Saccharomyces cerevisiae S288C]	1.398	Up-Down	1e-32	Up	Down_x000D_
